# Supplementary material for: Transcriptome Analysis Reveals Potential Regulators of DMI Fungicide Resistance in the Citrus Postharvest Pathogen Penicillium digitatum
Source: J Fungi (Basel). 2024 May 18;10(5):360. doi: 10.3390/jof10050360 (PMC11122302; doi:10.3390/jof10050360)
Supplement: Supplementary file 1 [file jof-10-00360-s001.zip]

Archive with 2 entries (2 files):
- supplementary_figures.pdf
- supplementry_tables.pdf
